# Supplementary material for: Information compression exploits patterns of genome composition to discriminate populations and highlight regions of evolutionary interest
Source: BMC Bioinformatics. 2014 Mar 7;15:66. doi: 10.1186/1471-2105-15-66 (PMC4015654; doi:10.1186/1471-2105-15-66)
Supplement: Additional file 4: Data S2 — Those CEhZ peaks in common with regions identified by Grossman et al [16]. [file 1471-2105-15-66-S4.xlsx]

## Sheet: CEhZ Peaks Common To All Pops
CHROM	START	STOP	CEhZ	Annotations
chr1	32311369	32669686	7.577	TMEM39B; KPNA6; TXLNA; CCDC28B; IQCC; DCDC2B; C1orf91; EIF3I; FAM167B; LCK; HDAC1; MARCKSL1; TSSK3; BSDC1
chr1	97789194	98041160	3.806	DPYD
chr12	54806642	55096261	5.548	FAM62A; MYL6B; MYL6; SMARCC2; RNF41; OBFC2B; SLC39A5; ANKRD52; COQ10A; COQ10A; CS; CNPY2; PAN2; IL23ASTAT2; APOF
chr13	47747804	48055479	4.533	RB1; P2RY5; RCBTB2
chr15	40267701	40497470	8.554	VPS39; TMEM87A; GANC; CAPN3; ZFP106
chr19	47215979	47905643	7.578	GRIK5; ZNF574; POU2F2; DEDD2; ZNF526; GSK3A; ERF; CIC; PAFAH1B3; PRR19; TMEM145; MEGF8; CNFN; LIPE; CXCL17; CEACAM1; CEACAM8
chr20	34502296	34855366	3.521	DLGAP4; MYL9; TGIF2; C20orf24; SLA2; NDRG3; DSN1; C20orf117
chr6	35364912	35502059	4.944	ZNF76; DEF6; PPARD
chr7	7678408	7701619	3.384	RPA3

## Sheet: CEhZ Peaks in all AFRICAN Pops
Chrom	Start	Stop		Ceh	Strand		Genes in region
chr1	159311752	159426060	record1	4.71	+	record1	B4GALT3,DEDD,DEDD,KLHDC9,NIT1,PFDN2,PPOX,PVRL4,UFC1,USP21
chr1	41247672	41560853	record2	11.979	+	record2	CTPS,SCMH1,SLFNL1,
chr1	46491492	46581604	record3	3.929	+	record3	LRRC41,NSUN4,RAD54L,UQCRH
chr1	211248539	211540157	record4	6.29	+	record4	ANGEL2,RPS6KC1,
chr1	13904594	14000740	record5	4.505	+	record5	PRDM2,PRDM2,
chr1	168180221	168274494	record6	3.487	+	record6	KIFAP3
chr10	134197487	134396518	record7	5.413	+	record7	INPP5A,
chr10	32843490	32948517	record8	3.013	+	record8	C10orf68,CCDC7
chr10	69451202	69495986	record9	3.628	+	record9	HERC4,
chr10	78451773	78541975	record10	4.337	+	record10	KCNMA1,KCNMA1,
chr10	89593295	89745056	record11	4.038	+	record11	KILLIN,PTEN
chr10	96512453	96787438	record12	3.835	+	record12	CYP2C19,CYP2C8,CYP2C9,
chr10	37231827	37285713	record13	3.144	+	record13	.
chr10	45527807	45551051	record14	3.876	+	record14	FAM21C,
chr10	57556524	57668468	record15	4.146	+	record15	.
chr10	69344353	69430478	record16	3.962	+	record16	HERC4,SIRT1,
chr11	55516815	55736855	record17	3.239	+	record17	OR5AS1,OR5F1,OR5J2,OR8H2,OR8H3,OR8I2,OR8J3,OR8K5
chr11	56447789	56659952	record18	3.45	+	record18	OR5AK2
chr11	72260058	72472343	record19	3.536	+	record19	FCHSD2
chr11	43295544	43487032	record20	3.355	+	record20	API5,TTC17,
chr11	54928975	55060617	record21	3.419	+	record21	.
chr11	63730730	63842362	record22	3.578	+	record22	BAD,BAD,C11orf20,DNAJC4,ESRRA,FERMT3,FKBP2,GPR137,HSPC152,KCNK4,NUDT22,NUDT22,PLCB3,PPP1R14B,PRDX5,TRPT1,VEGFB
chr11	66083157	66362523	record23	4.141	+	record23	ACTN3,C11orf80,CCDC87,CCS,CTSF,RBM14,RBM4,RBM4B,SPTBN2
chr11	107636435	107685624	record24	2.773	+	record24	ATM,
chr12	85900668	86188832	record25	3.676	+	record25	.
chr12	55682007	55779264	record26	3.865	+	record26	MYO1A,NAB2,STAT6,TAC3,TMEM194A,ZBTB39,
chr12	114896366	115217593	record27	3.647	+	record27	MED13L
chr12	56443570	56488687	record28	3.15	+	record28	AVIL,CYP27B1,FAM119B,METTL1,TSFM,
chr13	45984580	46024919	record29	2.551	+	record29	.
chr13	50851841	51037115	record30	3.495	+	record30	INTS6,INTS6,
chr14	63898769	64022057	record31	2.728	+	record31	AKAP5,MTHFD1,
chr14	70965648	71161277	record32	5.249	+	record32	SIPA1L1,
chr14	73153654	73283120	record33	3.089	+	record33	ACOT6,C14orf43,DNAL1,PNMA1
chr14	58748939	58818092	record34	2.837	+	record34	DAAM1,
chr14	71183253	71255928	record35	4.205	+	record35	SIPA1L1,
chr14	73042139	73068730	record36	2.369	+	record36	HEATR4
chr14	73096578	73129359	record37	2.408	+	record37	ACOT2,ACOT4
chr14	82613521	82702370	record38	2.984	+	record38	.
chr14	95778983	95795519	record39	2.353	+	record39	BDKRB1,BDKRB2,
chr15	64367907	64537670	record40	5.066	+	record40	DIS3L,MAP2K1,SCARNA14,TIPIN
chr15	82892291	83155333	record41	7.917	+	record41	FLJ43276,NMB,SCAND2,SEC11A,WDR73,ZNF592,ZSCAN2,ZSCAN2,
chr15	73380639	73396084	record42	3.584	+	record42	.
chr15	73418892	73462311	record43	3.543	+	record43	COMMD4,MAN2C1,NEIL1,SIN3A,
chr15	83280158	83294368	record44	3.158	+	record44	SLC28A1,
chr16	14448854	14679291	record45	10.378	+	record45	BFAR,PARN,PLA2G10
chr16	15032942	15047096	record46	4.991	+	record46	NTAN1,PDXDC1,
chr16	65149230	65252415	record47	4.608	+	record47	CKLF,CMTM1,CMTM1,CMTM2,CMTM3,CMTM4
chr16	14771033	14771034	record48	9.826	+	record48	.
chr16	14831165	14837227	record49	9.524	+	record49	NOMO1
chr16	14884380	14884381	record50	9.167	+	record50	NOMO1
chr16	15002571	15003277	record51	8.425	+	record51	PDXDC1,
chr17	45060264	45246904	record52	5.019	+	record52	FAM117A,MYST2,SLC35B1,SPOP,SPOP,
chr17	38469351	38536904	record53	5.928	+	record53	BRCA1,BRCA1,NBR2
chr17	18855503	18864544	record54	5.942	+	record54	SLC5A10,
chr17	41682022	41719380	record55	5.367	+	record55	.
chr17	18903368	18903369	record56	9.491	+	record56	.
chr18	14637964	14688370	record57	1.817	+	record57	.
chr18	48220316	48280235	record58	2.104	+	record58	DCC
chr18	51353364	51471446	record59	2.442	+	record59	TCF4,
chr18	17376636	17524050	record60	2.617	+	record60	ABHD3,ESCO1,SNRPD1
chr18	32630563	32704551	record61	2.139	+	record61	C18orf10,KIAA1328,
chr18	35112305	35159655	record62	2.064	+	record62	n/a
chr18	40204492	40308277	record63	2.45	+	record63	.
chr18	50066203	50199979	record64	2.339	+	record64	C18orf54,POLI,STARD6
chr18	57810763	57991185	record65	3.035	+	record65	PIGN
chr18	20252498	20313669	record66	2.227	+	record66	HRH4,IMPACT
chr18	40160422	40178036	record67	1.904	+	record67	.
chr18	45125464	45189789	record68	1.827	+	record68	DYM,
chr19	48748166	48768005	record69	3.831	+	record69	XRCC1
chr19	50502783	50599801	record70	5.189	+	record70	CKM,ERCC2,KLC3,PPP1R13L,
chr19	10231133	10333934	record71	4.724	+	record71	FDX1L,GLP-1,ICAM1,ICAM3,ICAM4,ICAM5,MRPL4,MRPL4,RAVER1,TYK2,
chr2	62796344	63163734	record72	5.129	+	record72	EHBP1,OTX1
chr2	63918981	64203919	record73	3.728	+	record73	PELI1,UGP2,VPS54,VPS54,
chr2	95142092	95440137	record74	6.606	+	record74	FAHD2A,KCNIP3,MRPS5,PROM2,ZNF2,ZNF2,ZNF514,
chr2	47871585	48050796	record75	4.218	+	record75	FBXO11,MSH6,
chr2	94917418	95108848	record76	6.225	+	record76	MAL
chr2	95942348	95946535	record77	3.761	+	record77	.
chr2	96140895	96367409	record78	5.738	+	record78	ADRA2B,ASTL,CIAO1,DUSP2,ITPRIPL1,NCAPH,SNRNP200,STARD7,TMEM127,
chr2	197964185	198086302	record79	3.439	+	record79	COQ10B,HSPD1,HSPD1,HSPE1,SF3B1,SF3B1,
chr2	230382232	230528845	record80	3.547	+	record80	FBXO36,TRIP12,
chr2	94730234	94739003	record81	5.322	+	record81	.
chr2	94785424	94828128	record82	5.383	+	record82	ANKRD20B
chr2	95697270	95787710	record83	6.11	+	record83	.
chr2	95892384	95917412	record84	3.787	+	record84	.
chr2	95973491	95985650	record85	3.762	+	record85	.
chr2	96022315	96048604	record86	3.851	+	record86	LOC729234
chr2	96102312	96120275	record87	4.125	+	record87	.
chr2	94705115	94705116	record88	5.39	+	record88	.
chr2	94891762	94891763	record89	5.842	+	record89	.
chr2	95828682	95828929	record90	4.22	+	record90	.
chr2	95860618	95860619	record91	3.824	+	record91	.
chr2	234300206	234304050	record92	2.404	+	record92	UGT1A10,UGT1A3,UGT1A4,UGT1A5,UGT1A6,UGT1A7,UGT1A8,UGT1A9
chr20	1131560	1211892	record93	2.946	+	record93	LOC400831,SNPH,
chr20	39074293	39266043	record94	3.57	+	record94	PLCG1,TOP1,ZHX3,
chr20	16418481	16472930	record95	3.34	+	record95	KIF16B,
chr20	44098934	44164171	record96	2.39	+	record96	NCOA5,SLC12A5
chr20	61770022	61846672	record97	2.975	+	record97	ARFRP1,LIME1,RTEL1,RTEL1,SLC2A4RG,TNFRSF6B,ZBTB46,ZGPAT,ZGPAT,
chr21	33709508	33953097	record98	3.915	+	record98	CRYZL1,DNAJC28,DNAJC28,DONSON,GART,GART,IFNGR2,ITSN1,SON,SON,TMEM50B,
chr22	26817192	26953365	record99	3.931	+	record99	n/a
chr22	30669782	30735056	record100	5.916	+	record100	C22orf24,YWHAH,
chr22	30758445	30836907	record101	6.054	+	record101	SLC5A1
chr22	38886597	39101231	record102	4.542	+	record102	ADSL,ADSL,SGSM3,TNRC6B
chr3	19437935	19692204	record103	3.64	+	record103	KCNH8
chr3	95001219	95359035	record104	5.629	+	record104	ARL13B,ARL13B,DHFRL1,NSUN3,PROS1,STX19,
chr3	101011785	101331748	record105	4.511	+	record105	C3orf26,FILIP1L,FILIP1L,
chr3	128745447	128870841	record106	3.944	+	record106	MCM2,PODXL2
chr3	143130049	143308289	record107	4.259	+	record107	TFDP2,
chr3	151013993	151164385	record108	3.518	+	record108	RNF13
chr3	48201432	48212109	record109	2.377	+	record109	CDC25A
chr3	48234635	48337755	record110	2.781	+	record110	CAMP,NME6,SPINK8,ZNF589,
chr3	170591505	170651290	record111	2.661	+	record111	MDS1
chr4	74193589	74349658	record112	3.559	+	record112	ANKRD17,ANKRD17,
chr4	153435770	153600252	record113	3.205	+	record113	FBXW7,FBXW7,
chr4	24395603	24418983	record114	2.596	+	record114	CCDC149,SOD3,
chr4	38468919	38517994	record115	3.994	+	record115	TLR1,TLR6,
chr4	87633587	87684766	record116	2.955	+	record116	.
chr4	107409114	107456098	record117	2.443	+	record117	TBCKL,
chr5	45257351	45381947	record118	2.943	+	record118	HCN1
chr5	45545332	45692415	record119	3.272	+	record119	HCN1
chr5	113857020	114008260	record120	6.911	+	record120	KCNN2
chr5	137501290	137646825	record121	3.907	+	record121	BRD8,BRD8,CDC23,GFRA3,KIF20A,NME5
chr5	140868241	140944599	record122	3.074	+	record122	DIAPH1,PCDHGA1,PCDHGA10,PCDHGA11,PCDHGA12,PCDHGA2,PCDHGA3,PCDHGA4,PCDHGA5,PCDHGA6,PCDHGA7,PCDHGA8,PCDHGA9,PCDHGB1,PCDHGB2,PCDHGB3,PCDHGB4,PCDHGB5,PCDHGB6,PCDHGB7,PCDHGC3,PCDHGC4,PCDHGC5
chr5	145413410	145555315	record123	4.505	+	record123	LARS,PLAC8L1,SH3RF2,
chr5	152920598	152980947	record124	3.574	+	record124	GRIA1,GRIA1,
chr5	167854709	167923044	record125	2.887	+	record125	PANK3,RARS
chr6	52372938	52468749	record126	3.548	+	record126	EFHC1,PAQR8,
chr6	33015480	33048794	record127	3.145	+	record127	BRD2,HLA-DMA,HLA-DMB,
chr6	44294368	44353302	record128	3.769	+	record128	HSP90AB1,NFKBIE,SLC29A1,SLC29A1,SLC35B2
chr6	90944672	91058572	record129	3.732	+	record129	BACH2,
chr6	140322091	140496855	record130	5.466	+	record130	.
chr6	140522574	140845468	record131	5.24	+	record131	n/a
chr6	29674348	29723802	record132	3.61	+	record132	GABBR1,
chr6	100938718	100947951	record133	2.967	+	record133	SIM1,
chr6	160746085	160788645	record134	3.812	+	record134	SLC22A3
chr7	65880028	66091013	record135	5.056	+	record135	C7orf42,LOC729156,RABGEF1,SBDS
chr7	106533556	107007333	record136	5.908	+	record136	COG5,COG5,DUS4L,GPR22,HBP1,PRKAR2B
chr7	43624400	43814235	record137	5.112	+	record137	BLVRA,C7orf44,STK17A
chr7	72301612	72312011	record138	4.424	+	record138	GTF2IRD2B
chr7	99492625	99535952	record139	3.205	+	record139	COPS6,MCM7,MCM7,ZNF3,ZNF3,ZSCAN21
chr8	71287989	71391162	record140	2.789	+	record140	NCOA2
chr8	103288539	103455234	record141	3.326	+	record141	RRM2B,UBR5,
chr9	114258695	114398871	record142	3.458	+	record142	HSDL2,KIAA1958
chr9	87747031	87831033	record143	2.801	+	record143	GOLM1,MAK10,
chr9	90990423	91170834	record144	4.362	+	record144	CKS2,SECISBP2,
chr9	94012305	94123888	record145	2.949	+	record145	IARS,IARS,NOL8,SNORA84
chr9	97000603	97183564	record146	3.22	+	record146	FANCC,
chr9	127036293	127141464	record147	2.761	+	record147	GAPVD1,HSPA5
chr9	128168089	128203699	record148	2.621	+	record148	FAM125B,FAM125B,
chr9	28268251	28285372	record149	2.478	+	record149	LINGO2,
chr9	32947353	33029016	record150	4.366	+	record150	APTX,DNAJA1,
chrX	53409546	53515338	record151	4.422	+	record151	HSD17B10,RIBC1,SMC1A,
chrX	53577980	53694267	record152	5.12	+	record152	HUWE1,
chrX	62640127	62666305	record153	5.972	+	record153	LOC92249
chrX	62772899	62801526	record154	4.528	+	record154	ARHGEF9,
chrX	153711458	153878584	record155	3.322	+	record155	F8,F8A3,H2AFB3
chrX	16941795	17017651	record156	3.028	+	record156	REPS2
chrX	62435972	62445867	record157	6.602	+	record157	.
chrX	62470622	62516861	record158	6.814	+	record158	SPIN4
chrX	62537503	62543570	record159	7.115	+	record159	.
chrX	62567779	62608852	record160	6.795	+	record160	LOC92249
chrX	62694156	62743307	record161	5.158	+	record161	LOC92249
chrX	62837697	62881449	record162	4.037	+	record162	ARHGEF9,

## Sheet: CEhZ Peaks in all EUROPEAN Pops
Chrom	Start	Stop		Ceh	Strand		Genes in region
chr1	25401949	25457030	record1	4.239	+	record1	C1orf63,SYF2
chr1	27599187	28045985	record2	6.545	+	record2	AHDC1,,FAM76A,,FGR,FGR,,IFI6,PPP1R8,PPP1R8,,SCARNA1,STX12,WASF2
chr1	116707874	116805112	record3	4.793	+	record3	ATP1A1
chr1	144139757	144238962	record4	4.031	+	record4	ANKRD34A,,ITGA10,,LIX1L,PEX11B,POLR3GL,RBM8A,,TXNIP
chr1	25487964	25551981	record5	3.973	+	record5	RHD,RHD,,TMEM50A
chr1	228082408	228177770	record6	3.241	+	record6	.
chr11	75229777	75511629	record7	4.2	+	record7	UVRAG,
chr12	90021424	90190396	record8	6.363	+	record8	DCN,DCN,,LUM
chr12	87482481	87596166	record9	5.409	+	record9	KITLG
chr12	87634170	87786272	record10	6.59	+	record10	.
chr12	109898910	110099120	record11	4.272	+	record11	CUX2
chr15	70311083	70630840	record12	6.111	+	record12	ARIH1,BRUNOL6,,HEXA,,PARP6,,TMEM202
chr15	49369089	49381282	record13	4.23	+	record13	CYP19A1,CYP19A1,
chr18	6148621	6256565	record14	3.152	+	record14	L3MBTL4,
chr18	28647852	29072792	record15	4.873	+	record15	C18orf34,C18orf34,
chr18	64790449	64959621	record16	8.459	+	record16	CCDC102B,CCDC102B,
chr18	71547324	71611141	record17	3.754	+	record17	.
chr19	41028098	41114479	record18	5.198	+	record18	APLP1,HCST,KIRREL2,KIRREL2,,NFKBID,,NPHS1,TYROBP
chr2	21612574	21784086	record19	6.728	+	record19	n/a
chr2	131194418	131262855	record20	3.99	+	record20	FAM123C,FAM123C,,GPR148
chr2	21517806	21590808	record21	5.492	+	record21	.
chr2	121387139	121456346	record22	4.184	+	record22	GLI2,
chr2	130828800	130874330	record23	3.701	+	record23	PTPN18,
chr2	130980108	130992235	record24	4.539	+	record24	.
chr2	224140178	224241541	record25	4.565	+	record25	SCG2,
chr2	130901823	130901824	record26	4.48	+	record26	n/a
chr2	131066369	131066370	record27	4.574	+	record27	CFC1
chr20	22428926	22553698	record28	5.585	+	record28	FOXA2
chr21	29747472	29819680	record29	3.861	+	record29	.
chr3	31308684	31381056	record30	3.458	+	record30	.
chr3	190112777	190295294	record31	7.61	+	record31	.
chr3	130822332	130894137	record32	5.816	+	record32	TMCC1
chr3	145027946	145083688	record33	4.334	+	record33	SLC9A9
chr4	26140500	26228524	record34	2.785	+	record34	TBC1D19,
chr4	148741810	149103640	record35	4.818	+	record35	ARHGAP10,,LOC90826,,TMEM184C
chr4	176437221	176724618	record36	4.918	+	record36	.
chr5	11769022	11901872	record37	7.318	+	record37	CTNND2,
chr5	147588821	147694690	record38	2.861	+	record38	SPINK5L3,SPINK7
chr6	75615479	75871624	record39	5.888	+	record39	COL12A1,
chr6	124039525	124169275	record40	4.119	+	record40	NKAIN2,
chr7	93563040	93714288	record41	4.654	+	record41	.
chr7	108186013	108300675	record42	4.004	+	record42	.
chr7	118729681	118911924	record43	3.879	+	record43	.
chr7	118936137	118936138	record44	3.007	+	record44	.
chr8	23903145	24144320	record45	8.819	+	record45	.
chr8	68096392	68316412	record46	5.369	+	record46	ARFGEF1,,COPS5,,CSPP1,,LRRC67
chr8	42179964	42420526	record47	3.861	+	record47	DKK4,IKBKB,,PLAT,,POLB,,SLC20A2,,VDAC3

## Sheet: CEhZ in all ASIAN Pops
Chrom	Start	Stop		Ceh	Strand		Genes in region
chr1	64093029	64246432	record1	2.671	+	record1	ROR1
chr1	153156109	153275235	record2	1.79	+	record2	CKS1B,DCST1,DCST2,FLAD1,FLAD1,,LENEP,,PBXIP1,,PMVK,PYGO2,SHC1,SHC1,
chr1	184074303	184132390	record3	1.602	+	record3	HMCN1
chr10	21615818	21684748	record4	1.198	+	record4	.
chr10	102479321	102569909	record5	2.004	+	record5	PAX2,PAX2,
chr10	107053616	107523722	record6	1.906	+	record6	.
chr10	58473720	58551839	record7	1.335	+	record7	.
chr11	96684885	96768588	record8	1.815	+	record8	.
chr11	100504455	100601825	record9	1.822	+	record9	PGR,
chr11	110912081	111078445	record10	1.794	+	record10	C11orf88,LAYN,,SIK2
chr11	4735009	4827076	record11	2.64	+	record11	OR51F1,OR51F2,OR51S1,OR52R1
chr11	130077985	130134364	record12	1.553	+	record12	n/a
chr12	23219634	23427176	record13	2.465	+	record13	.
chr12	122483546	122662199	record14	2.285	+	record14	DDX55,,RILPL1,,RILPL2,SNRNP35,,TMED2
chr13	18849477	18903612	record15	1.151	+	record15	TPTE2,TPTE2,
chr13	18936895	19555189	record16	1.225	+	record16	MPHOSPH8,,PSPC1,,TPTE2,TPTE2,,ZMYM2,ZMYM2,,ZMYM5
chr13	20650982	20765760	record17	1.021	+	record17	MRP63,
chr13	60285922	60400052	record18	1.081	+	record18	.
chr13	62389355	62670948	record19	0.676	+	record19	.
chr13	33840816	33895388	record20	0.716	+	record20	.
chr14	101655966	101819512	record21	1.419	+	record21	HSP90AA1,RAGE,WDR20,WDR20,
chr14	45858497	45918392	record22	0.887	+	record22	.
chr14	67647645	67790364	record23	1.193	+	record23	RAD51L1,RAD51L1,
chr14	76959299	77071616	record24	1.327	+	record24	AHSA1,C14orf133,,ISM2,SPTLC2
chr15	43936886	44064340	record25	2.49	+	record25	.
chr15	61658345	62099218	record26	1.436	+	record26	DAPK2,,FBXL22,,HERC1,USP3,
chr17	53285535	53543302	record27	3.86	+	record27	DYNLL2,SFRS1,VEZF1,
chr17	39221153	39325718	record28	1.99	+	record28	CD300LG,,MPP2,,MPP3,
chr17	59030266	59087401	record29	1.376	+	record29	CCDC44,MAP3K3,
chr18	44272245	44355849	record30	1.987	+	record30	KIAA0427,
chr18	61632795	61703387	record31	2.407	+	record31	CDH7,CDH7,
chr19	9529729	9747284	record32	1.542	+	record32	ZNF121,,ZNF561,,ZNF562,,ZNF846,
chr2	177324462	177577942	record33	6.601	+	record33	.
chr20	24723942	24912203	record34	3.329	+	record34	C20orf3,,CST7
chr21	16322787	16552798	record35	0.938	+	record35	n/a
chr21	18330173	18405277	record36	0.868	+	record36	n/a
chr3	12473401	12670253	record37	1.804	+	record37	MKRN2,,RAF1,TSEN2,
chr3	44466247	44662305	record38	1.752	+	record38	ZNF167,,ZNF197,ZNF197,,ZNF445,ZNF660,
chr3	49532055	49683774	record39	2.256	+	record39	BSN,DAG1
chr3	71561902	71722069	record40	2.989	+	record40	FOXP1,FOXP1,
chr3	103456100	103614582	record41	2.028	+	record41	.
chr3	115982431	116081794	record42	1.81	+	record42	ZBTB20,
chr3	136903859	137107261	record43	1.872	+	record43	.
chr3	139878274	140082220	record44	2.387	+	record44	PIK3CB
chr3	181616643	181824988	record45	2.378	+	record45	CCDC39,TTC14,TTC14,
chr3	136855017	136880623	record46	1.756	+	record46	.
chr4	135223885	135449570	record47	2.182	+	record47	PABPC4L
chr4	135559079	135838352	record48	3.506	+	record48	.
chr5	117375429	117690182	record49	3.422	+	record49	.
chr5	118253515	118502105	record50	1.529	+	record50	DMXL1,,DTWD2
chr5	87138024	87358325	record51	1.905	+	record51	.
chr5	119703859	119897531	record52	3.71	+	record52	PRR16,
chr5	138115772	138302796	record53	1.431	+	record53	CTNNA1,,LRRTM2
chr6	126877348	126919217	record54	5.048	+	record54	.
chr6	69922362	70052939	record55	1.041	+	record55	BAI3,
chr6	105918200	106067693	record56	1.608	+	record56	PREP
chr6	126342660	126758758	record57	1.626	+	record57	C6orf173,HINT3,,TRMT11,
chr6	126939662	127109987	record58	2.527	+	record58	.
chr6	129148318	129408595	record59	1.289	+	record59	LAMA2,LAMA2,
chr6	126790186	126823128	record60	4.951	+	record60	.
chr6	126844291	126855415	record61	5.262	+	record61	.
chr7	3785339	3841608	record62	1.752	+	record62	SDK1,
chr7	108584702	108851357	record63	6.6	+	record63	.
chr7	131183471	131248488	record64	2.293	+	record64	.
chr9	119519936	119586080	record65	1.396	+	record65	.
chr9	13826332	13960373	record66	2.802	+	record66	n/a
chr9	101893035	102032466	record67	1.133	+	record67	ERP44,INVS,INVS,
chr9	81864836	81893728	record68	1.035	+	record68	.
chrX	65433624	65894945	record69	11.102	+	record69	EDA2R,
