# Supplementary material for: Information compression exploits patterns of genome composition to discriminate populations and highlight regions of evolutionary interest
Source: BMC Bioinformatics. 2014 Mar 7;15:66. doi: 10.1186/1471-2105-15-66 (PMC4015654; doi:10.1186/1471-2105-15-66)
Supplement: Additional file 5: Figure S3 — Positional Orientation of Real Genomes in Information Space. The randomization strategy termed “RAND2” can be explored beyond the limits of heterozygosity observed in the HapMap population (i.e. 23.9% to 31.2%) across its entire parameter space i.e. 0 to 100% (blue line). Zooming into the real genomic data we discovered that all sequences including the modelled RAND1 (represented in red) converge towards a single point corresponding to that where a minimum compression efficiency (maximum noise) can be obtained. From a complex systems science perspective this point in informational space is a graphical representation of ‘The Edge of Chaos.’ This phase transition is important because computational capacity and evolutionary potential are thought to be maximised here. [file 1471-2105-15-66-S5.xlsx]

## Sheet: CEU CEhZ common with CMS
		Grossman et al. CMS Peaks			Hudson et al. CEhZ Peak Calls
chromosome	start	stop	Genes annotated in region	chromosome	Start	Stop	CEhZ	Bases of Overlap
chr1	35267397	35553307	SFPQ-ZMYM1-ZMYM6-ZMYM4	chr1	35189347	35370702	5.707	103305
chr1	35267397	35553307	SFPQ-ZMYM1-ZMYM6-ZMYM4	chr1	35401376	36332209	6.257	151931
chr2	74384928	74543547	C2orf81-WDR54-MOGS-CCDC142-RTKN-LOC100189589-SLC4A5-MRPL53-WBP1-DCTN1-INO80B	chr2	74374853	74772296	3.907	158619
chr2	136123949	136424452	LCT-MIR128-1-DARS-R3HDM1-MCM6-UBXN4	chr2	135566083	136139787	4.216	15838
chr2	136123949	136424452	LCT-MIR128-1-DARS-R3HDM1-MCM6-UBXN4	chr2	136291669	136430649	3.186	132783
chr2	157854545	157870279	GALNT5	chr2	157849432	158019050	4.926	15734
chr2	237118545	237118545	none	chr2	237101143	237118994	2.473	2
chr3	112019765	112035657	none	chr3	112032088	112373386	5.69	3569
chr3	124773781	124900277	MYLK-PTPLB	chr3	124834174	125016943	6.71	66103
chr4	72366808	72610870	SLC4A4	chr4	72330348	72480569	2.81	113761
chr4	82025538	82178990	C4orf22-BMP3	chr4	82013614	82061768	2.316	36230
chr4	176607313	176608649	none	chr4	176437221	176724618	4.918	1336
chr5	11738818	11778721	CTNND2	chr5	11769022	11901872	7.318	9699
chr5	33984346	33987863	RXFP3-SLC45A2	chr5	33947716	34023993	2.609	3517
chr5	109762963	109795782	TMEM232	chr5	109661466	109932062	2.737	32819
chr5	142096072	142131126	ARHGAP26	chr5	142044803	142222324	2.763	35054
chr6	84697957	84721570	CYB5R4	chr6	84577641	84768098	3.947	23613
chr9	129742298	129768974	FAM102A-PIP5KL1-DPM2	chr9	129707825	129792853	2.375	26676
chr10	75020904	75290763	FUT11-CHCHD1-NDST2-CAMK2G-KIAA0913-AGAP5-SEC24C-SYNPO2L-MYOZ1-BMS1P4	chr10	75054988	75069214	2.953	14226
chr10	75020904	75290763	FUT11-CHCHD1-NDST2-CAMK2G-KIAA0913-AGAP5-SEC24C-SYNPO2L-MYOZ1-BMS1P4	chr10	74341617	75032803	4.846	11899
chr10	118133353	118138925	C10orf96	chr10	118121372	118268636	4.371	5572
chr12	42781323	42879128	TMEM117	chr12	42873773	42997823	2.838	5355
chr12	78717492	78878339	PPP1R12A	chr12	78748551	78767876	3.818	19325
chr12	78717492	78878339	PPP1R12A	chr12	78788374	78853963	3.309	65589
chr12	78717492	78878339	PPP1R12A	chr12	78429689	78719825	3.7	2333
chr12	87737650	87831428	none	chr12	87634170	87786272	6.59	48622
chr15	26039213	26189679	HERC2	chr15	26138515	26138516	9.457	1
chr15	26039213	26189679	HERC2	chr15	26162483	26208862	8.545	27196
chr15	26039213	26189679	HERC2	chr15	25990241	26117254	7.967	78041
chr15	46213776	46213776	SLC24A5-MYEF2	chr15	46114858	46326336	13.618	2
chr15	46326318	46420445	DUT-SLC12A1	chr15	46114858	46326336	13.618	18
chr15	69932782	70273563	GRAMD2-PKM2-MYO9A-SENP8	chr15	70235165	70238882	4.053	3717
chr16	34137494	34582289	LOC283914-LOC146481-UBE2MP1	chr16	34060174	34151811	7.505	14317
chr16	34137494	34582289	LOC283914-LOC146481-UBE2MP1	chr16	34178964	34350388	8.506	171424
chr16	34137494	34582289	LOC283914-LOC146481-UBE2MP1	chr16	34373576	34502661	6.703	129085
chr16	34137494	34582289	LOC283914-LOC146481-UBE2MP1	chr16	34529693	34654244	4.437	52596
chr17	56189056	56351829	BCAS3	chr17	55654753	56256499	16.495	67443
chr17	56189056	56351829	BCAS3	chr17	56312202	56569365	7.378	39627
chr19	45198735	45286500	ZNF780A-ZNF780B-ZNF546	chr19	45168482	45283023	3.933	84288
Total number of Grossman et al CEU CMS peaks - 140
Number with CEhZ overlap - 28 (20%)
Total number of CEhZ CEU peaks - 499
Number with CMS overlap - 39 (~8%)
CMS Peaks Reference:
Grossman SR, Andersen KG, Shlyakhter I, Tabrizi S, Winnicki S, Yen A, et al. Identifying recent adaptations in large-scale genomic data. Cell. 2013 Feb 14;152(4):703–13.

## Sheet: CHB CEhZ common with CMS
		Grossman et al. CMS Peaks			Hudson et al. CEhZ Peak Calls
chromosome	start	stop	Genes annotated in region	chromosome	Start	Stop	CEhZ	Bases of Overlap
chr1	92777085	92793952	EVI5	chr1	92304571	92807609	5.573	16867
chr2	72256318	72269895	EXOC6B	chr2	72259173	72962526	7.628	10722
chr2	72905781	72905781	EXOC6B	chr2	72259173	72962526	7.628	2
chr2	108305167	108617497	LIMS1-GCC2-SULT1C2P1-SULT1C4	chr2	108304984	108474893	3.002	169726
chr2	108305167	108617497	LIMS1-GCC2-SULT1C2P1-SULT1C4	chr2	108501283	108644832	3.356	116214
chr2	108916524	108944605	EDAR	chr2	108665050	108966103	4.741	28081
chr3	26187288	26347344	none	chr3	25758715	26352582	5.223	160056
chr3	48984390	50012127	MIR191-RBM6-MST1R-USP4-C3orf62-NDUFAF3-LAMB2-QARS-LAMB2P1-MST1-IMPDH2-BSN-LOC646498-APEH-AMT-P4HTM-WDR6-DALRD3-ARIH2-CCDC71-QRICH1-CCDC36-C3orf54-GMPPB-UBA7-CAMKV-DAG1-MIR4271-RHOA-USP19-IP6K1-MIR425-NICN1-CDHR4-TRAIP-GPX1-KLHDC8B-AMIGO3-RNF123-MON1A-TCTA	chr3	49532055	49683774	2.256	151719
chr3	48984390	50012127	MIR191-RBM6-MST1R-USP4-C3orf62-NDUFAF3-LAMB2-QARS-LAMB2P1-MST1-IMPDH2-BSN-LOC646498-APEH-AMT-P4HTM-WDR6-DALRD3-ARIH2-CCDC71-QRICH1-CCDC36-C3orf54-GMPPB-UBA7-CAMKV-DAG1-MIR4271-RHOA-USP19-IP6K1-MIR425-NICN1-CDHR4-TRAIP-GPX1-KLHDC8B-AMIGO3-RNF123-MON1A-TCTA	chr3	48794380	49336440	2.107	352050
chr4	41537469	41828823	DCAF4L1-BEND4-SLC30A9-TMEM33	chr4	41515452	41843460	4.812	291354
chr6	125776296	125789852	none	chr6	125736573	125986951	1.987	13556
chr7	73736885	73777987	GTF2I	chr7	73743132	73778519	1.834	34855
chr7	111949105	112373179	C7orf60-TMEM168	chr7	112252077	112391510	1.769	121102
chr7	142240987	142253050	EPHB6	chr7	142245057	142527675	5.562	7993
chr9	110319944	110349122	none	chr9	110282018	110321614	1.106	1670
chr9	124185564	124189791	PTGS1	chr9	124142415	124195135	1.946	4227
chr10	3020672	3051123	none	chr10	2994796	3048376	1.624	27704
chr10	59259262	59263063	none	chr10	59252254	59382231	1.386	3801
chr10	94882433	94883463	none	chr10	94842438	94948877	1.595	1030
chr10	107390999	107405480	none	chr10	107053616	107523722	1.906	14481
chr12	98773928	98850147	ANKS1B	chr12	98792925	99275084	2.621	57222
chr13	60332924	60408733	none	chr13	60285922	60400052	1.081	67128
chr15	61767213	61957743	HERC1	chr15	61658345	62099218	1.436	190530
chr21	16507693	16553507	C21orf34	chr21	16322787	16552798	0.938	45105
Total number of Grossman et al CHBJPT CMS peaks - 140
Number with CEhZ overlap - 22 (15.7%)
Total number of CEhZ CHB peaks - 364
Number with CMS overlap - 24 (~7%)
CMS Peaks Reference:
Grossman SR, Andersen KG, Shlyakhter I, Tabrizi S, Winnicki S, Yen A, et al. Identifying recent adaptations in large-scale genomic data. Cell. 2013 Feb 14;152(4):703–13.

## Sheet: YRI CEhZ common with CMS
		Grossman et al. CMS Peaks			Hudson et al. CEhZ Peak Calls
chromosome	start	stop	Genes annotated in region	chromosome	Start	Stop	CEhZ	Bases of Overlap
chr1	113772574	114249437	PTPN22-BCL2L15-PHTF1-RSBN1-MAGI3-AP4B1-DCLRE1B	chr1	113663047	114249721	4.813	476863
chr1	159210463	159291749	ARHGAP30-TSTD1-USF1-F11R	chr1	159262016	159262017	3.254	1
chr1	221346247	221356905	TLR5	chr1	221348773	221400531	4.38	8132
chr2	24552230	24909104	CENPO-C2orf79-NCOA1-ADCY3	chr2	24657686	24871365	3.395	213679
chr5	158506964	158537541	RNF145	chr5	158477079	158640195	4.239	30577
chr7	65648012	66016321	C7orf42-RABGEF1-LOC493754-KCTD7-LOC729156	chr7	65880028	66091013	5.056	136293
chr8	52945383	53086807	PCMTD1	chr8	52824649	52982719	3.66	37336
chr9	99712159	99741267	HEMGN-C9orf156	chr9	99674572	99804351	3.154	29108
chr9	130602278	130710740	LRRC8A-TBC1D13-ENDOG-CCBL1-C9orf114	chr9	130493824	130815863	3.621	108462
chr11	100327525	100361228	TMEM133-ARHGAP42	chr11	100312676	100357807	2.842	30282
chr12	34246192	34268938	none	chr12	34261193	34372158	3.204	7745
chr12	122202794	122312463	MPHOSPH9-CDK2AP1-C12orf65	chr12	122206806	122447726	4.323	105657
chr13	56500910	56539538	none	chr13	56513843	56611180	3.112	25695
chr15	75155767	75165809	TSPAN3	chr15	75165495	75302196	3.642	314
chr16	14543372	14565773	PARN	chr16	14448854	14679291	10.378	22401
chr16	15035487	15060428	NTAN1-PDXDC1-RRN3	chr16	15032942	15047096	4.991	11609
chr16	22851901	22891935	none	chr16	22870103	23019318	3.811	21832
chr16	34111688	34619577	LOC283914-LOC146481-LOC100130700-UBE2MP1	chr16	34117306	34151811	3.044	34505
chr16	34111688	34619577	LOC283914-LOC146481-LOC100130700-UBE2MP1	chr16	34174778	34350388	3.303	175610
chr16	34111688	34619577	LOC283914-LOC146481-LOC100130700-UBE2MP1	chr16	34373576	34502661	3.33	129085
chr16	34111688	34619577	LOC283914-LOC146481-LOC100130700-UBE2MP1	chr16	34529693	34649293	3.191	89884
chr22	38983828	39051008	TNRC6B	chr22	38886597	39101231	4.542	67180
Total number of Grossman et al YRI CMS peaks - 132
Number with CEhZ overlap - 19 (14%)
Total number of CEhZ YRI peaks - 532
Number with CMS overlap - 23 (~6%)
CMS Peaks Reference:
Grossman SR, Andersen KG, Shlyakhter I, Tabrizi S, Winnicki S, Yen A, et al. Identifying recent adaptations in large-scale genomic data. Cell. 2013 Feb 14;152(4):703–13.
